# Supplementary material for: Integrated metabolomics and the microbiome reveal the compatibility mechanism of the Suxiao Jiuxin pill in the treatment of stable coronary artery disease
Source: Chin Med. 2025 Sep 1;20:140. doi: 10.1186/s13020-025-01198-8 (PMC12400554; doi:10.1186/s13020-025-01198-8)
Supplement: Supplementary file 2 — Supplementary Material 2. [file 13020_2025_1198_MOESM2_ESM.xlsx]

## Sheet: Supplementary Table 1
Supplementary Table 1: Differential metabolites information for SJP_SCAD group.
NO.	Metabolites	HMDB ID	LM ID	PubChem	KEGG	SMILES	Formula
1	7,10-hexadecadiynoic acid	NA	LMFA01030492	NA	NA	NA	C16H24O2
2	Dehydrochorismic acid	HMDB0036314	NA	9920917	NA	OC(=O)C(=C)OC1=C(O)C=CC(=C1)C(O)=O	C10H8O6
3	Beta-Carboline	HMDB0012897	NA	64961	C20157	N1C2=CC=CC=C2C2=CC=NC=C12	C11H8N2
4	Alanyl-Serine	HMDB0028696	NA	1549432	NA	C[C@H](N)C(=O)N[C@@H](CO)C(O)=O	C6H12N2O4
5	2-Phenylaminoadenosine	HMDB0001069	NA	1585	NA	NC1=C2N=CN(C3OC(CO)C(O)C3O)C2=NC(NC2=CC=CC=C2)=N1	C16H18N6O4
6	PC(P-15:0/0:0)	NA	LMGP01070003	NA	NA	NA	C23H48NO6P
7	PS(15:0/24:1(15Z))	NA	NA	NA	NA	NA	C45H86NO10P
8	PS(19:0/22:4(7Z,10Z,13Z,16Z))	NA	LMGP03010478	NA	NA	NA	C47H84NO10P
9	Histidinyl-Histidine	HMDB0028887	NA	6993104	NA	N[C@@H](CC1=CNC=N1)C(=O)N[C@@H](CC1=CNC=N1)C(O)=O	C12H16N6O3
10	2-Hexenoylcholine	HMDB0013162	LMFA07010716	22155829	NA	CCC\C=C\C(=O)OCC[N+](C)(C)C	C11H22NO2+
11	Tuberculostearic acid	HMDB0004085	LMFA01020015	65037	C16794	CCCCCCCCC(C)CCCCCCCCC(O)=O	C19H38O2
12	LysoPC(20:1(11Z))	HMDB0010391	NA	52924051	C04230	CCCCCCCC\C=C/CCCCCCCCCC(=O)OC[C@@]([H])(O)COP([O-])(=O)OCC[N+](C)(C)C	C28H56NO7P
13	6-Thioinosinic acid	HMDB0060791	NA	676166	NA	OC[C@H]1O[C@H]([C@H](O)[C@@H]1O)N1C=NC2=C1N=CN=C2S	C10H12N4O4S
14	LysoPE(0:0/22:1(13Z))	HMDB0011491	NA	53480940	NA	[H][C@@](CO)(COP(O)(=O)OCCN)OC(=O)CCCCCCCCCCC\C=C/CCCCCCCC	C27H54NO7P
15	LysoPC(P-18:1(9Z))	HMDB0010408	NA	24779513	C04230	CCCCCCCC\C=C/CCCCCC\C=C/OC[C@](O)([H])COP([O-])(=O)OCC[N+](C)(C)C	C26H52NO6P
16	LysoPC(22:4(7Z,10Z,13Z,16Z))	HMDB0010401	NA	52924039	C04230	CCCCC\C=C/C\C=C/C\C=C/C\C=C/CCCCCC(=O)OC[C@](O)([H])COP([O-])(=O)OCC[N+](C)(C)C	C30H54NO7P
17	LysoPC(P-16:0)	HMDB0010407	NA	10917802	C04230	CCCCCCCCCCCCCC\C=C/OC[C@](O)([H])COP([O-])(=O)OCC[N+](C)(C)C	C24H50NO6P
18	PC(22:4(7Z,10Z,13Z,16Z)/0:0)	HMDB0010401	LMGP01050124	52924039	C04230	CCCCC\C=C/C\C=C/C\C=C/C\C=C/CCCCCC(=O)OC[C@](O)([H])COP([O-])(=O)OCC[N+](C)(C)C	C30H54NO7P
19	PE(P-16:0e/0:0)	HMDB0011152	NA	42607469	NA	[H][C@@](O)(CO\C=C/CCCCCCCCCCCCCC)COP(O)(=O)OCCN	C21H44NO6P
20	3-Methylxanthine	HMDB0001886	NA	70639	C16357	CN1C2=C(NC=N2)C(=O)NC1=O	C6H6N4O2
21	LysoPC(20:2(11Z,14Z))	HMDB0010392	NA	52924053	C04230	CCCCC\C=C/C\C=C/CCCCCCCCCC(=O)OC[C@](O)([H])COP([O-])(=O)OCC[N+](C)(C)C	C28H54NO7P
22	SM(d16:1/18:1)	NA	LMSP03010040	NA	NA	NA	C39H77N2O6P
23	LysoPC(20:3(5Z,8Z,11Z))	HMDB0010393	NA	53480467	C04230	CCCCCCCC\C=C/C\C=C/C\C=C/CCCC(=O)OC[C@@H](O)COP([O-])(=O)OCC[N+](C)(C)C	C28H52NO7P
24	LysoPC(22:5(4Z,7Z,10Z,13Z,16Z))	HMDB0010402	NA	53480473	C04230	CCCCC\C=C/C\C=C/C\C=C/C\C=C/C\C=C/CCC(=O)OC[C@](O)([H])COP([O-])(=O)OCC[N+](C)(C)C	C30H52NO7P
25	LysoPC(20:4(5Z,8Z,11Z,14Z))	HMDB0010395	NA	24779476	C04230	CCCCC\C=C/C\C=C/C\C=C/C\C=C/CCCC(=O)OC[C@@H](O)COP([O-])(=O)OCC[N+](C)(C)C	C28H50NO7P
26	LysoPC(22:6(4Z,7Z,10Z,13Z,16Z,19Z))	HMDB0010404	NA	10415542	C04230	[H][C@@](O)(COC(=O)CC\C=C/C\C=C/C\C=C/C\C=C/C\C=C/C\C=C/CC)COP([O-])(=O)OCC[N+](C)(C)C	C30H50NO7P
27	N-docosanoyl taurine	NA	LMFA08020083	NA	NA	NA	C24H49NO4S
28	PS(O-18:0/0:0)	NA	LMGP03060002	NA	NA	NA	C24H50NO8P
29	Phenyllactic acid	HMDB0000779	NA	3848	C01479	OC(CC1=CC=CC=C1)C(O)=O	C9H10O3
30	L-Theanine	HMDB0034365	NA	439378	C01047	CCNC(=O)CC[C@H](N)C(O)=O	C7H14N2O3
31	Glycerophosphocholine	HMDB0000086	NA	657272	C00670	C[N+](C)(C)CCOP([O-])(=O)OC[C@H](O)CO	C8H20NO6P
32	L-Lysine	HMDB0000182	NA	5962	C00047	NCCCC[C@H](N)C(O)=O	C6H14N2O2

## Sheet: Supplementary Table 2
Supplementary Table 2: Differential metabolites information for CR, CR_Bor_L, and CR_Bor_H groups.
NO.	Metabolites	HMDB ID	LM ID	PubChem	KEGG	SMILES	Formula
1	Cholylthreonine	HMDB0242443	NA	NA	NA	NA	C28H47NO7
2	Adenosine	HMDB0000050	NA	60961	C00212	NC1=C2N=CN([C@@H]3O[C@H](CO)[C@@H](O)[C@H]3O)C2=NC=N1	C10H13N5O4
3	Guanine	HMDB0000132	NA	764	C00242	NC1=NC(=O)C2=C(N1)N=CN2	C5H5N5O
4	Hypoxanthine	HMDB0000157	NA	790	C00262	OC1=NC=NC2=C1NC=N2	C5H4N4O
5	L-Tyrosine	HMDB0000158	NA	6057	C00082	N[C@@H](CC1=CC=C(O)C=C1)C(O)=O	C9H11NO3
6	L-Phenylalanine	HMDB0000159	NA	6140	C00079	N[C@@H](CC1=CC=CC=C1)C(O)=O	C9H11NO2
7	L-Histidine	HMDB0000177	NA	6274	C00135	N[C@@H](CC1=CN=CN1)C(O)=O	C6H9N3O2
8	N6-Acetyl-L-lysine	HMDB0000206	NA	92832	C02727	CC(=O)NCCCC[C@H](N)C(O)=O	C8H16N2O3
9	Oleic acid	HMDB0000207	LMFA01030002	445639	C00712	CCCCCCCC\C=C/CCCCCCCC(O)=O	C18H34O2
10	Ornithine	HMDB0000214	NA	6262	C00077	NCCC[C@H](N)C(O)=O	C5H12N2O2
11	Palmitoylcarnitine	HMDB0000222	LMFA07070004	11953816	C02990	CCCCCCCCCCCCCCCC(=O)O[C@H](CC(O)=O)C[N+](C)(C)C	C23H45NO4
12	Sphingosine 1-phosphate	HMDB0000277	NA	5283560	C06124	CCCCCCCCCCCCC\C=C\[C@@H](O)[C@@H](N)COP(O)(O)=O	C18H38NO5P
13	Uric acid	HMDB0000289	NA	1175	C00366	O=C1NC2=C(N1)C(=O)NC(=O)N2	C5H4N4O3
14	2-Methylbutyroylcarnitine	HMDB0000378	LMFA07070034	6426901	NA	CCC(C)C(=O)OC(CC([O-])=O)C[N+](C)(C)C	C12H23NO4
15	Aminoadipic acid	HMDB0000510	LMFA01170098	92136	C00956	N[C@@H](CCCC(O)=O)C(O)=O	C6H11NO4
16	N-Acetyl-L-phenylalanine	HMDB0000512	NA	74839	C03519	CC(=O)N[C@@H](CC1=CC=CC=C1)C(O)=O	C11H13NO3
17	PC(16:0/16:0)	HMDB0000564	LMGP01010564	452110	C00157	[H][C@@](COC(=O)CCCCCCCCCCCCCCC)(COP([O-])(=O)OCC[N+](C)(C)C)OC(=O)CCCCCCCCCCCCCCC	C40H80NO8P
18	D-Ribulose 5-phosphate	HMDB0000618	NA	439184	C00199	OCC(=O)[C@H](O)[C@H](O)COP(O)(O)=O	C5H11O8P
19	Decanoylcarnitine	HMDB0000651	LMFA07070059	11953821	C03299	CCCCCCCCCC(=O)O[C@H](CC([O-])=O)C[N+](C)(C)C	C17H33NO4
20	Linoleic acid	HMDB0000673	LMFA01030120	5280450	C01595	CCCCC\C=C/C\C=C/CCCCCCCC(O)=O	C18H32O2
21	L-Kynurenine	HMDB0000684	NA	161166	C00328	N[C@@H](CC(=O)C1=CC=CC=C1N)C(O)=O	C10H12N2O3
22	Hexanoylcarnitine	HMDB0000756	LMFA07070070	3246938	NA	CCCCCC(=O)O[C@H](CC(O)=O)C[N+](C)(C)C	C13H25NO4
23	Propionylcarnitine	HMDB0000824	LMFA07070105	188824	C03017	CCC(=O)O[C@H](CC(O)=O)C[N+](C)(C)C	C10H19NO4
24	L-Valine	HMDB0000883	NA	6287	C00183	CC(C)[C@H](N)C(O)=O	C5H11NO2
25	Citrulline	HMDB0000904	NA	9750	C00327	N[C@@H](CCCNC(N)=O)C(O)=O	C6H13N3O3
26	L-Tryptophan	HMDB0000929	NA	6305	C00078	N[C@@H](CC1=CNC2=C1C=CC=C2)C(O)=O	C11H12N2O2
27	Arachidonic acid	HMDB0001043	LMFA01030001	444899	C00219	CCCCC\C=C/C\C=C/C\C=C/C\C=C/CCCC(O)=O	C20H32O2
28	2'-Deoxyguanosine 5'-monophosphate	HMDB0001044	NA	65059	C00362	NC1=NC2=C(N=CN2[C@H]2C[C@H](O)[C@@H](COP(O)(O)=O)O2)C(=O)N1	C10H14N5O7P
29	Leukotriene B4	HMDB0001085	NA	5280492	C02165	CCCCC\C=C/C[C@@H](O)\C=C\C=C\C=C/[C@@H](O)CCCC(O)=O	C20H32O4
30	N-Acetyl-L-glutamic acid	HMDB0001138	NA	70914	C00624	CC(=O)N[C@@H](CCC(O)=O)C(O)=O	C7H11NO5
31	4-Trimethylammoniobutanoic acid	HMDB0001161	NA	725	C01181	C[N+](C)(C)CCCC([O-])=O	C7H15NO2
32	Leukotriene C4	HMDB0001198	NA	5280493	C02166	CCCCC\C=C/C\C=C/C=C/C=C/[C@@H](SC[C@H](NC(=O)CC[C@H](N)C(O)=O)C(=O)NCC(O)=O)[C@@H](O)CCCC(O)=O	C30H47N3O9S
33	N'-Formylkynurenine	HMDB0001200	NA	910	C02406	NC(CC(=O)C1=CC=CC=C1NC=O)C(O)=O	C11H12N2O4
34	alpha-Linolenic acid	HMDB0001388	LMFA01030152	5280934	C06427	CC\C=C/C\C=C/C\C=C/CCCCCCCC(O)=O	C18H30O2
35	Guanosine monophosphate	HMDB0001397	NA	6804	C00144	NC1=NC2=C(N=CN2[C@@H]2O[C@H](COP(O)(O)=O)[C@@H](O)[C@H]2O)C(=O)N1	C10H14N5O8P
36	Phosphorylcholine	HMDB0001565	NA	1014	C00588	C[N+](C)(C)CCOP(O)(O)=O	C5H15NO4P+
37	Eicosapentaenoic acid	HMDB0001999	NA	446284	C06428	CC\C=C/C\C=C/C\C=C/C\C=C/C\C=C/CCCC(O)=O	C20H30O2
38	cis-5-Tetradecenoylcarnitine	HMDB0002014	LMFA07070057	22833575	NA	CCCCCCCC\C=C/CCCC(=O)OC(CC([O-])=O)C[N+](C)(C)C	C21H39NO4
39	Adrenic acid	HMDB0002226	LMFA01030178	5497181	C16527	CCCCC\C=C/C\C=C/C\C=C/C\C=C/CCCCCC(O)=O	C22H36O2
40	Dodecanoylcarnitine	HMDB0002250	LMFA07070062	168381	NA	CCCCCCCCCCCC(=O)O[C@H](CC(O)=O)C[N+](C)(C)C	C19H37NO4
41	Indole-3-propionic acid	HMDB0002302	NA	3744	NA	OC(=O)CCC1=CNC2=C1C=CC=C2	C11H11NO2
42	Prostaglandin F1a	HMDB0002685	NA	5280939	C06475	CCCCC[C@H](O)\C=C\[C@H]1[C@H](O)C[C@H](O)[C@@H]1CCCCCCC(O)=O	C20H36O5
43	Prostaglandin J2	HMDB0002710	NA	5280884	C05957	CCCCC[C@H](O)\C=C\[C@@H]1[C@@H](C\C=C/CCCC(O)=O)C=CC1=O	C20H30O4
44	LysoPC(18:1(9Z)/0:0)	HMDB0002815	NA	16081932	C04230	CCCCCCCC\C=C/CCCCCCCC(=O)OC[C@@H](O)COP([O-])(=O)OCC[N+](C)(C)C	C26H52NO7P
45	Dihomo-gamma-linolenic acid	HMDB0002925	NA	5280581	C03242	CCCCC\C=C/C\C=C/C\C=C/CCCCCCC(O)=O	C20H34O2
46	Farnesol	HMDB0004305	NA	445070	C06081	CC(C)=CCC\C(C)=C\CC\C(C)=C\CO	C15H26O
47	Phytosphingosine	HMDB0004610	LMSP01030001	122121	C12144	CCCCCCCCCCCCCC[C@@H](O)[C@@H](O)[C@@H](N)CO	C18H39NO3
48	13-HODE	HMDB0004667	NA	6443013	C14762	CCCCC[C@H](O)\C=C\C=C/CCCCCCCC(O)=O	C18H32O3
49	alpha-Dimorphecolic acid	HMDB0004670	NA	5312830	C14767	CCCCC\C=C/C=C/[C@@H](O)CCCCCCCC(O)=O	C18H32O3
50	Oleoylcarnitine	HMDB0005065	NA	46907933	NA	CCCCCCCC\C=C/CCCCCCCC(=O)O[C@H](CC(O)=O)C[N+](C)(C)C	C25H47NO4
51	N-Acetylglutamine	HMDB0006029	NA	182230	NA	CC(=O)N[C@@H](CCC(N)=O)C(O)=O	C7H12N2O4
52	20-Carboxy-leukotriene B4	HMDB0006059	NA	5280877	C05950	O[C@@H](CCCC(O)=O)\C=C/C=C/C=C/[C@H](O)C\C=C/CCCCC(O)=O	C20H30O6
53	24R,25-Dihydroxyvitamin D3	HMDB0006226	NA	5283748	C07712	[H][C@@]1(CC[C@@]2([H])\C(CCC[C@]12C)=C\C=C1\C[C@@H](O)CCC1=C)[C@H](C)CC[C@@H](O)C(C)(C)O	C27H44O3
54	Gamma-linolenyl carnitine	HMDB0006318	LMFA07070112	53477819	NA	CCCCC\C=C/C\C=C/C\C=C/CCCCC(=O)O[C@@H](CC([O-])=O)C[N+](C)(C)C	C25H43NO4
55	Cervonyl carnitine	HMDB0006510	LMFA07070055	53477842	NA	CC\C=C\C\C=C\C\C=C\C\C=C\C\C=C\C\C=C\CCC(=O)OC(CC([O-])=O)C[N+](C)(C)C	C29H45NO4
56	CPA(18:2(9Z,12Z)/0:0)	HMDB0007007	NA	53477947	NA	CCCCC\C=C/C\C=C/CCCCCCCC(=O)OCC1COP(O)(=O)O1	C21H37O6P
57	DG(14:1(9Z)/16:1(9Z)/0:0)	HMDB0007041	NA	53477976	NA	[H][C@](CO)(COC(=O)CCCCCCC\C=C/CCCC)OC(=O)CCCCCCC\C=C/CCCCCC	C33H60O5
58	DG(15:0/20:2(11Z,14Z)/0:0)	HMDB0007080	NA	53478009	NA	[H][C@](CO)(COC(=O)CCCCCCCCCCCCCC)OC(=O)CCCCCCCCC\C=C/C\C=C/CCCCC	C38H70O5
59	DG(16:0/16:1(9Z)/0:0)	HMDB0007099	NA	9543678	C00165	[H]\C(CCCCCC)=C(/[H])CCCCCCCC(=O)O[C@@]([H])(CO)COC(=O)CCCCCCCCCCCCCCC	C35H66O5
60	DG(16:1(9Z)/22:6(4Z,7Z,10Z,13Z,16Z,19Z)/0:0)	HMDB0007150	NA	9543839	NA	[H][C@](CO)(COC(=O)CCCCCCC\C=C/CCCCCC)OC(=O)CC\C=C/C\C=C/C\C=C/C\C=C/C\C=C/C\C=C/CC	C41H66O5
61	LysoPA(0:0/18:2(9Z,12Z))	HMDB0007852	NA	129661864	C00416	CCCCC\C=C/C\C=C/CCCCCCCC(=O)OC(CO)COP(O)(O)=O	C21H39O7P
62	PC(18:0/22:4(7Z,10Z,13Z,16Z))	HMDB0008054	LMGP01010813	24778868	C00157	CCCCCCCCCCCCCCCCCC(=O)OC[C@]([H])(COP([O-])(=O)OCC[N+](C)(C)C)OC(=O)CCCCC\C=C/C\C=C/C\C=C/C\C=C/CCCCC	C48H88NO8P
63	PC(18:1(9Z)/22:5(4Z,7Z,10Z,13Z,16Z))	HMDB0008121	NA	53478771	C00157	CCCCCCCC\C=C/CCCCCCCC(=O)OC[C@]([H])(COP([O-])(=O)OCC[N+](C)(C)C)OC(=O)CC\C=C/C\C=C/C\C=C/C\C=C/C\C=C/CCCCC	C48H84NO8P
64	PE(14:0/18:0)	HMDB0008826	LMGP02011248	49786976	C00350	[H][C@@](COC(=O)CCCCCCCCCCCCC)(COP(O)(=O)OCCN)OC(=O)CCCCCCCCCCCCCCCCC	C37H74NO8P
65	PE(16:1(9Z)/22:1(13Z))	HMDB0008974	NA	53479600	C00350	[H][C@@](COC(=O)CCCCCCC\C=C/CCCCCC)(COP(O)(=O)OCCN)OC(=O)CCCCCCCCCCC\C=C/CCCCCCCC	C43H82NO8P
66	PE(22:4(7Z,10Z,13Z,16Z)/24:0)	HMDB0009606	NA	53479903	C00350	[H][C@@](COC(=O)CCCCC\C=C/C\C=C/C\C=C/C\C=C/CCCCC)(COP(O)(=O)OCCN)OC(=O)CCCCCCCCCCCCCCCCCCCCCCC	C51H94NO8P
67	17-HDoHE	HMDB0010213	NA	6439179	NA	CC\C=C/CC(O)\C=C\C=C/C\C=C/C\C=C/C\C=C/CCC(O)=O	C22H32O3
68	LysoPC(14:0/0:0)	HMDB0010379	NA	460604	C04230	CCCCCCCCCCCCCC(=O)OC[C@@H](O)COP([O-])(=O)OCC[N+](C)(C)C	C22H46NO7P
69	LysoPC(15:0/0:0)	HMDB0010381	NA	24779458	C04230	[H][C@@](O)(COC(=O)CCCCCCCCCCCCCC)COP([O-])(=O)OCC[N+](C)(C)C	C23H48NO7P
70	LysoPC(16:0/0:0)	HMDB0010382	NA	460602	C04230	CCCCCCCCCCCCCCCC(=O)OC[C@@H](O)COP([O-])(=O)OCC[N+](C)(C)C	C24H50NO7P
71	LysoPC(16:1(9Z)/0:0)	HMDB0010383	NA	24779461	C04230	CCCCCC\C=C/CCCCCCCC(=O)OC[C@@H](O)COP([O-])(=O)OCC[N+](C)(C)C	C24H48NO7P
72	LysoPC(18:0/0:0)	HMDB0010384	NA	497299	C04230	CCCCCCCCCCCCCCCCCC(=O)OC[C@@H](O)COP([O-])(=O)OCC[N+](C)(C)C	C26H54NO7P
73	LysoPC(18:1(11Z)/0:0)	HMDB0010385	NA	53480465	C04230	CCCCCC\C=C/CCCCCCCCCC(=O)OC[C@@]([H])(O)COP([O-])(=O)OCC[N+](C)(C)C	C26H52NO7P
74	LysoPC(18:2(9Z,12Z)/0:0)	HMDB0010386	NA	11005824	C04230	CCCCC\C=C/C\C=C/CCCCCCCC(=O)OC[C@@H](O)COP([O-])(=O)OCC[N+](C)(C)C	C26H50NO7P
75	LysoPC(18:3(6Z,9Z,12Z)/0:0)	HMDB0010387	NA	52924045	C04230	CCCCC\C=C/C\C=C/C\C=C/CCCCC(=O)OC[C@](O)([H])COP([O-])(=O)OCC[N+](C)(C)C	C26H48NO7P
76	LysoPC(20:1(11Z)/0:0)	HMDB0010391	NA	52924051	C04230	CCCCCCCC\C=C/CCCCCCCCCC(=O)OC[C@@]([H])(O)COP([O-])(=O)OCC[N+](C)(C)C	C28H56NO7P
77	LysoPC(20:2(11Z,14Z)/0:0)	HMDB0010392	NA	52924053	C04230	CCCCC\C=C/C\C=C/CCCCCCCCCC(=O)OC[C@](O)([H])COP([O-])(=O)OCC[N+](C)(C)C	C28H54NO7P
78	LysoPC(20:3(5Z,8Z,11Z)/0:0)	HMDB0010393	NA	53480467	C04230	CCCCCCCC\C=C/C\C=C/C\C=C/CCCC(=O)OC[C@@H](O)COP([O-])(=O)OCC[N+](C)(C)C	C28H52NO7P
79	LysoPC(20:3(8Z,11Z,14Z)/0:0)	HMDB0010394	NA	52924055	C04230	CCCCC\C=C/C\C=C/C\C=C/CCCCCCC(=O)OC[C@@H](O)COP([O-])(=O)OCC[N+](C)(C)C	C28H52NO7P
80	LysoPC(20:4(5Z,8Z,11Z,14Z)/0:0)	HMDB0010395	NA	24779476	C04230	CCCCC\C=C/C\C=C/C\C=C/C\C=C/CCCC(=O)OC[C@@H](O)COP([O-])(=O)OCC[N+](C)(C)C	C28H50NO7P
81	LysoPC(20:4(8Z,11Z,14Z,17Z)/0:0)	HMDB0010396	NA	53480469	C04230	CC\C=C/C\C=C/C\C=C/C\C=C/CCCCCCC(=O)OC[C@](O)([H])COP([O-])(=O)OCC[N+](C)(C)C	C28H50NO7P
82	LysoPC(20:5(5Z,8Z,11Z,14Z,17Z)/0:0)	HMDB0010397	NA	11757087	C04230	CC\C=C/C\C=C/C\C=C/C\C=C/C\C=C/CCCC(=O)OC[C@](O)([H])COP([O-])(=O)OCC[N+](C)(C)C	C28H48NO7P
83	LysoPC(22:2(13Z,16Z)/0:0)	HMDB0010400	NA	52924059	C04230	CCCCC\C=C/C\C=C/CCCCCCCCCCCC(=O)OC[C@](O)([H])COP([O-])(=O)OCC[N+](C)(C)C	C30H58NO7P
84	LysoPC(22:4(7Z,10Z,13Z,16Z)/0:0)	HMDB0010401	NA	52924039	C04230	CCCCC\C=C/C\C=C/C\C=C/C\C=C/CCCCCC(=O)OC[C@](O)([H])COP([O-])(=O)OCC[N+](C)(C)C	C30H54NO7P
85	LysoPC(22:5(4Z,7Z,10Z,13Z,16Z)/0:0)	HMDB0010402	NA	53480473	C04230	CCCCC\C=C/C\C=C/C\C=C/C\C=C/C\C=C/CCC(=O)OC[C@](O)([H])COP([O-])(=O)OCC[N+](C)(C)C	C30H52NO7P
86	LysoPC(22:5(7Z,10Z,13Z,16Z,19Z)/0:0)	HMDB0010403	NA	53480475	C04230	CC\C=C/C\C=C/C\C=C/C\C=C/C\C=C/CCCCCC(=O)OC[C@](O)([H])COP([O-])(=O)OCC[N+](C)(C)C	C30H52NO7P
87	LysoPC(22:6(4Z,7Z,10Z,13Z,16Z,19Z)/0:0)	HMDB0010404	NA	10415542	C04230	[H][C@@](O)(COC(=O)CC\C=C/C\C=C/C\C=C/C\C=C/C\C=C/C\C=C/CC)COP([O-])(=O)OCC[N+](C)(C)C	C30H50NO7P
88	LysoPC(P-18:1(9Z)/0:0)	HMDB0010408	NA	24779513	C04230	CCCCCCCC\C=C/CCCCCC\C=C/OC[C@](O)([H])COP([O-])(=O)OCC[N+](C)(C)C	C26H52NO6P
89	3-Oxododecanoic acid	HMDB0010727	NA	439717	C02367	CCCCCCCCCC(=O)CC(O)=O	C12H22O3
90	LysoPE(0:0/18:0)	HMDB0011129	NA	53480667	NA	[H][C@@](CO)(COP(O)(=O)OCCN)OC(=O)CCCCCCCCCCCCCCCCC	C23H48NO7P
91	PC(18:1(9Z)e/2:0)	HMDB0011148	NA	16759362	C04598	CCCCCCCC\C=C/CCCCCCCCOC[C@]([H])(COP([O-])(=O)OCC[N+](C)(C)C)OC(C)=O	C28H56NO7P
92	LysoPE(0:0/16:0)	HMDB0011473	NA	53480922	NA	[H][C@@](CO)(COP(O)(=O)OCCN)OC(=O)CCCCCCCCCCCCCCC	C21H44NO7P
93	LysoPE(0:0/16:1(9Z))	HMDB0011474	NA	53480923	NA	[H][C@@](CO)(COP(O)(=O)OCCN)OC(=O)CCCCCCC\C=C/CCCCCC	C21H42NO7P
94	LysoPE(0:0/18:1(11Z))	HMDB0011475	NA	53480924	NA	[H][C@@](CO)(COP(O)(=O)OCCN)OC(=O)CCCCCCCCC\C=C/CCCCCC	C23H46NO7P
95	LysoPE(0:0/18:2(9Z,12Z))	HMDB0011477	NA	53480926	NA	[H][C@@](CO)(COP(O)(=O)OCCN)OC(=O)CCCCCCC\C=C/C\C=C/CCCCC	C23H44NO7P
96	LysoPE(0:0/18:3(6Z,9Z,12Z))	HMDB0011478	NA	53480927	NA	[H][C@@](CO)(COP(O)(=O)OCCN)OC(=O)CCCC\C=C/C\C=C/C\C=C/CCCCC	C23H42NO7P
97	LysoPE(0:0/18:3(9Z,12Z,15Z))	HMDB0011479	NA	53480928	NA	[H][C@@](CO)(COP(O)(=O)OCCN)OC(=O)CCCCCCC\C=C/C\C=C/C\C=C/CC	C23H42NO7P
98	LysoPE(0:0/18:4(6Z,9Z,12Z,15Z))	HMDB0011480	NA	53480929	NA	[H][C@@](CO)(COP(O)(=O)OCCN)OC(=O)CCCC\C=C/C\C=C/C\C=C/C\C=C/CC	C23H40NO7P
99	LysoPE(0:0/20:0)	HMDB0011481	NA	53480930	NA	[H][C@@](CO)(COP(O)(=O)OCCN)OC(=O)CCCCCCCCCCCCCCCCCCC	C25H52NO7P
100	LysoPE(0:0/20:1(11Z))	HMDB0011482	NA	53480931	NA	[H][C@@](CO)(COP(O)(=O)OCCN)OC(=O)CCCCCCCCC\C=C/CCCCCCCC	C25H50NO7P
101	LysoPE(0:0/20:2(11Z,14Z))	HMDB0011483	NA	53480932	NA	[H][C@@](CO)(COP(O)(=O)OCCN)OC(=O)CCCCCCCCC\C=C/C\C=C/CCCCC	C25H48NO7P
102	LysoPE(0:0/20:3(11Z,14Z,17Z))	HMDB0011484	NA	53480933	NA	[H][C@@](CO)(COP(O)(=O)OCCN)OC(=O)CCCCCCCCC\C=C/C\C=C/C\C=C/CC	C25H46NO7P
103	LysoPE(0:0/20:3(8Z,11Z,14Z))	HMDB0011486	NA	53480935	NA	[H][C@@](CO)(COP(O)(=O)OCCN)OC(=O)CCCCCC\C=C/C\C=C/C\C=C/CCCCC	C25H46NO7P
104	LysoPE(0:0/20:4(5Z,8Z,11Z,14Z))	HMDB0011487	NA	53480936	NA	[H][C@@](CO)(COP(O)(=O)OCCN)OC(=O)CCC\C=C/C\C=C/C\C=C/C\C=C/CCCCC	C25H44NO7P
105	LysoPE(0:0/20:4(8Z,11Z,14Z,17Z))	HMDB0011488	NA	53480937	NA	[H][C@@](CO)(COP(O)(=O)OCCN)OC(=O)CCCCCC\C=C/C\C=C/C\C=C/C\C=C/CC	C25H44NO7P
106	LysoPE(0:0/20:5(5Z,8Z,11Z,14Z,17Z))	HMDB0011489	NA	53480938	NA	[H][C@@](CO)(COP(O)(=O)OCCN)OC(=O)CCC\C=C/C\C=C/C\C=C/C\C=C/C\C=C/CC	C25H42NO7P
107	LysoPE(0:0/22:0)	HMDB0011490	NA	53480939	NA	[H][C@@](CO)(COP(O)(=O)OCCN)OC(=O)CCCCCCCCCCCCCCCCCCCCC	C27H56NO7P
108	LysoPE(0:0/22:1(13Z))	HMDB0011491	NA	53480940	NA	[H][C@@](CO)(COP(O)(=O)OCCN)OC(=O)CCCCCCCCCCC\C=C/CCCCCCCC	C27H54NO7P
109	LysoPE(0:0/22:2(13Z,16Z))	HMDB0011492	NA	53480941	NA	[H][C@@](CO)(COP(O)(=O)OCCN)OC(=O)CCCCCCCCCCC\C=C/C\C=C/CCCCC	C27H52NO7P
110	LysoPE(0:0/22:4(7Z,10Z,13Z,16Z))	HMDB0011493	NA	53480942	NA	[H][C@@](CO)(COP(O)(=O)OCCN)OC(=O)CCCCC\C=C/C\C=C/C\C=C/C\C=C/CCCCC	C27H48NO7P
111	LysoPE(0:0/22:5(4Z,7Z,10Z,13Z,16Z))	HMDB0011494	NA	53480943	NA	[H][C@@](CO)(COP(O)(=O)OCCN)OC(=O)CC\C=C/C\C=C/C\C=C/C\C=C/C\C=C/CCCCC	C27H46NO7P
112	LysoPE(0:0/22:5(7Z,10Z,13Z,16Z,19Z))	HMDB0011495	NA	53480944	NA	[H][C@@](CO)(COP(O)(=O)OCCN)OC(=O)CCCCC\C=C/C\C=C/C\C=C/C\C=C/C\C=C/CC	C27H46NO7P
113	LysoPE(0:0/22:6(4Z,7Z,10Z,13Z,16Z,19Z))	HMDB0011496	NA	53480945	NA	[H][C@@](CO)(COP(O)(=O)OCCN)OC(=O)CC\C=C/C\C=C/C\C=C/C\C=C/C\C=C/C\C=C/CC	C27H44NO7P
114	LysoPE(0:0/24:6(6Z,9Z,12Z,15Z,18Z,21Z))	HMDB0011499	NA	53480948	NA	[H][C@@](CO)(COP(O)(=O)OCCN)OC(=O)CCCC\C=C/C\C=C/C\C=C/C\C=C/C\C=C/C\C=C/CC	C29H48NO7P
115	LysoPE(16:0/0:0)	HMDB0011503	NA	9547069	NA	[H][C@@](O)(COC(=O)CCCCCCCCCCCCCCC)COP(O)(=O)OCCN	C21H44NO7P
116	LysoPE(18:2(9Z,12Z)/0:0)	HMDB0011507	NA	52925130	NA	[H][C@@](O)(COC(=O)CCCCCCC\C=C/C\C=C/CCCCC)COP(O)(=O)OCCN	C23H44NO7P
117	LysoPE(18:3(6Z,9Z,12Z)/0:0)	HMDB0011508	NA	52925136	NA	[H][C@@](O)(COC(=O)CCCC\C=C/C\C=C/C\C=C/CCCCC)COP(O)(=O)OCCN	C23H42NO7P
118	LysoPE(20:2(11Z,14Z)/0:0)	HMDB0011513	NA	52925140	NA	[H][C@@](O)(COC(=O)CCCCCCCCC\C=C/C\C=C/CCCCC)COP(O)(=O)OCCN	C25H48NO7P
119	LysoPE(20:3(11Z,14Z,17Z)/0:0)	HMDB0011514	NA	53480950	NA	[H][C@@](O)(COC(=O)CCCCCCCCC\C=C/C\C=C/C\C=C/CC)COP(O)(=O)OCCN	C25H46NO7P
120	LysoPE(20:4(5Z,8Z,11Z,14Z)/0:0)	HMDB0011517	NA	42607465	NA	[H][C@@](O)(COC(=O)CCC\C=C/C\C=C/C\C=C/C\C=C/CCCCC)COP(O)(=O)OCCN	C25H44NO7P
121	LysoPE(20:5(5Z,8Z,11Z,14Z,17Z)/0:0)	HMDB0011519	NA	52925146	NA	[H][C@@](O)(COC(=O)CCC\C=C/C\C=C/C\C=C/C\C=C/C\C=C/CC)COP(O)(=O)OCCN	C25H42NO7P
122	LysoPE(22:1(13Z)/0:0)	HMDB0011521	NA	53480953	NA	[H][C@@](O)(COC(=O)CCCCCCCCCCC\C=C/CCCCCCCC)COP(O)(=O)OCCN	C27H54NO7P
123	LysoPE(22:2(13Z,16Z)/0:0)	HMDB0011522	NA	52925143	NA	[H][C@@](O)(COC(=O)CCCCCCCCCCC\C=C/C\C=C/CCCCC)COP(O)(=O)OCCN	C27H52NO7P
124	LysoPE(22:4(7Z,10Z,13Z,16Z)/0:0)	HMDB0011523	NA	52925133	NA	[H][C@@](O)(COC(=O)CCCCC\C=C/C\C=C/C\C=C/C\C=C/CCCCC)COP(O)(=O)OCCN	C27H48NO7P
125	LysoPE(22:5(4Z,7Z,10Z,13Z,16Z)/0:0)	HMDB0011524	NA	53480954	NA	[H][C@@](O)(COC(=O)CC\C=C/C\C=C/C\C=C/C\C=C/C\C=C/CCCCC)COP(O)(=O)OCCN	C27H46NO7P
126	LysoPE(22:6(4Z,7Z,10Z,13Z,16Z,19Z)/0:0)	HMDB0011526	NA	52925132	NA	[H][C@@](O)(COC(=O)CC\C=C/C\C=C/C\C=C/C\C=C/C\C=C/C\C=C/CC)COP(O)(=O)OCCN	C27H44NO7P
127	SM(d17:1/24:0)	HMDB0011695	LMSP03010077	52931213	NA	[H][C@@](COP([O-])(=O)OCC[N+](C)(C)C)(NC(=O)CCCCCCCCCCCCCCCCCCCCCCC)[C@H](O)\C=C\CCCCCCCCCCCC	C46H93N2O6P
128	N-Acetylleucine	HMDB0011756	NA	70912	C02710	CC(C)C[C@H](NC(C)=O)C(O)=O	C8H15NO3
129	LysoPC(17:0/0:0)	HMDB0012108	NA	24779463	C04230	CCCCCCCCCCCCCCCCC(=O)OC[C@@H](O)COP([O-])(=O)OCC[N+](C)(C)C	C25H52NO7P
130	1-Lyso-2-arachidonoyl-phosphatidate	HMDB0012496	NA	76043735	NA	CCCCCC=CCC=CCC=CCC=CCCCC(=O)OC(CO)COP(O)(O)=O	C23H39O7P
131	10,11-dihydro-20-trihydroxy-leukotriene B4	HMDB0012503	LMFA03020044	53481448	NA	O[C@H](CC\C=C\C=C/[C@H](O)CCCC(O)=O)C\C=C/CCCCC(O)(O)O	C20H34O7
132	Omega-Carboxy-trinor-leukotriene B4	HMDB0013032	NA	53481589	NA	O[C@H](CCCC(O)=O)\C=C/C=C/C=C/[C@@H](O)C\C=C/CCC(O)=O	C18H26O6
133	LysoPC(P-18:0/0:0)	HMDB0013122	NA	24779527	C04230	CCCCCCCCCCCCCCCC\C=C/OC[C@](O)([H])COP([O-])(=O)OCC[N+](C)(C)C	C26H54NO6P
134	3-Hydroxybutyrylcarnitine	HMDB0013127	LMFA07070037	53481617	NA	C[C@@H](O)CC(=O)O[C@@H](CC([O-])=O)C[N+](C)(C)C	C11H21NO5
135	Valerylcarnitine	HMDB0013128	LMFA07070111	16226475	NA	CCCCC(=O)O[C@H](CC(O)=O)C[N+](C)(C)C	C12H23NO4
136	Glutaconylcarnitine	HMDB0013129	LMFA07070065	53481620	NA	OC(=O)C\C=C\C(=O)O[C@@H](CC([O-])=O)C[N+](C)(C)C	C12H19NO6
137	12-Hydroxy-12-octadecanoylcarnitine	HMDB0013154	LMFA07070028	53481699	NA	CCCCCCC(O)CCCCCCCCCCC(=O)OC(CC([O-])=O)C[N+](C)(C)C	C25H49NO5
138	2-Hydroxylauroylcarnitine	HMDB0013164	LMFA07070032	53481699	NA	CCCCCCCCCCC(O)C(=O)OC(CC([O-])=O)C[N+](C)(C)C	C19H37NO5
139	9-Decenoylcarnitine	HMDB0013205	LMFA07070048	53481651	NA	C[N+](C)(C)CC(CC([O-])=O)OC(=O)CCCCCCCC=C	C17H31NO4
140	9-Hexadecenoylcarnitine	HMDB0013207	NA	53481653	NA	CCCCCC\C=C/CCCCCCCC(=O)O[C@H](CC([O-])=O)C[N+](C)(C)C	C23H43NO4
141	trans-2-Dodecenoylcarnitine	HMDB0013326	NA	53481671	NA	CCCCCCCCC\C=C\C(=O)O[C@@H](CCC([O-])=O)[N+](C)(C)C	C19H35NO4
142	Pimelylcarnitine	HMDB0013328	NA	53481699	NA	C[N+](C)(C)C[C@@H](CC([O-])=O)OC(=O)CCCCCC(O)=O	C14H25NO6
143	3-Hydroxy-5,8-tetradecadienoylcarnitine	HMDB0013332	NA	53481683	NA	CCCCC\C=C/C\C=C/C[C@@H](O)CC(=O)O[C@H](CC([O-])=O)C[N+](C)(C)C	C21H37NO5
144	9,12-Hexadecadienoylcarnitine	HMDB0013334	NA	53481687	NA	CCC\C=C/C\C=C/CCCCCCCC(=O)O[C@H](CC(O)=O)C[N+](C)(C)C	C23H41NO4
145	3-Hydroxyhexadecanoylcarnitine	HMDB0013336	NA	126456228	NA	CCCCCCCCCCCCCC(O)CC(=O)O[C@H](CC([O-])=O)C[N+](C)(C)C	C23H45NO5
146	PGP(16:0/16:0)	HMDB0013472	NA	49859598	NA	[H][C@](O)(COP(O)(O)=O)COP(O)(=O)OC[C@@]([H])(COC(=O)CCCCCCCCCCCCCCC)OC(=O)CCCCCCCCCCCCCCC	C38H76O13P2
147	PGP(16:0/18:2(9Z,12Z))	HMDB0013477	NA	53481797	NA	CCCCCCCCCCCCCCCC(=O)OC[C@]([H])(COP(=O)(O)OC[C@@]([H])(O)COP(=O)(O)O)OC(=O)CCCCCCC\C=C/C\C=C/CCCCC	C40H76O13P2
148	Alpha-Linolenoyl ethanolamide	HMDB0013624	NA	5283449	C13828	CC\C=C/C\C=C/C\C=C/CCCCCCCC(=O)NCCO	C20H35NO2
149	TG(15:0/18:1(11Z)/O-18:0)	HMDB0043249	NA	NA	NA	NA	C54H104O5
150	3-hydroxyoctanoyl carnitine	HMDB0061634	NA	86583357	NA	CCCCCC(O)CC(=O)OC(CC([O-])=O)C[N+](C)(C)C	C15H29NO5
151	3-hydroxynonanoyl carnitine	HMDB0061635	NA	131770388	NA	CCCCCCC(O)CC(=O)OC(CC([O-])=O)C[N+](C)(C)C	C16H31NO5
152	3-hydroxydecanoyl carnitine	HMDB0061636	NA	121454166	NA	CCCCCCCC(O)CC(=O)OC(CC([O-])=O)C[N+](C)(C)C	C17H33NO5
153	LysoPI(20:4(5Z,8Z,11Z,14Z)/0:0)	HMDB0061690	NA	NA	NA	NA	C29H49O12P
154	LysoPI(18:1(9Z)/0:0)	HMDB0061693	NA	NA	NA	NA	C27H51O12P
155	LysoPC(0:0/20:4(5Z,8Z,11Z,14Z))	HMDB0061699	NA	NA	NA	NA	C28H50NO7P
156	LysoPC(0:0/18:2(9Z,12Z))	HMDB0061700	NA	NA	NA	NA	C26H50NO7P
157	N-Docosahexaenoyl phenylalanine	HMDB0062333	LMFA08020094	NA	NA	NA	C31H41NO3
158	N-Oleoyl tyrosine	HMDB0062337	LMFA08020099	NA	NA	NA	C27H43NO4
159	N-Stearoyl phenylalanine	HMDB0062342	LMFA08020093	NA	NA	NA	C27H45NO3
160	N-Stearoyl tyrosine	HMDB0062343	LMFA08020100	NA	NA	NA	C27H45NO4
161	(R)-3-hydroxybutyrylcarnitine	HMDB0062735	NA	90659885	NA	[H]C(C)(O)CC(=O)O[C@]([H])(CC([O-])=O)C[N+](C)(C)C	C11H21NO5
162	PS(18:0/22:4(7Z,10Z,13Z,16Z))	HMDB0112382	LMGP03010883	NA	NA	NA	C46H82NO10P
163	PE-NMe(20:5(5Z,8Z,11Z,14Z,17Z)/22:6(4Z,7Z,10Z,13Z,16Z,19Z))	HMDB0113505	NA	NA	NA	NA	C48H74NO8P
164	LysoPA(20:3(5Z,8Z,11Z)/0:0)	HMDB0114747	NA	NA	NA	NA	C23H41O7P
165	LysoPA(20:5(5Z,8Z,11Z,14Z,17Z)/0:0)	HMDB0114748	NA	NA	NA	NA	C23H37O7P
166	LysoPA(22:0/0:0)	HMDB0114749	NA	NA	NA	NA	C25H51O7P
167	LysoPA(22:2(13Z,16Z)/0:0)	HMDB0114751	NA	NA	NA	NA	C25H47O7P
168	LysoPA(22:5(4Z,7Z,10Z,13Z,16Z)/0:0)	HMDB0114753	NA	NA	NA	NA	C25H41O7P
169	LysoPA(22:6(4Z,7Z,10Z,13Z,16Z,19Z)/0:0)	HMDB0114755	NA	NA	NA	NA	C25H39O7P
170	LysoPA(i-14:0/0:0)	HMDB0114765	NA	NA	NA	NA	C17H35O7P
171	PA(8:0/13:0)	HMDB0115484	NA	NA	NA	NA	C24H47O8P
172	PA(8:0/16:0)	HMDB0115487	NA	NA	NA	NA	C27H53O8P
173	LysoPC(0:0/16:0)	HMDB0240262	NA	15061532	NA	CCCCCCCCCCCCCCCC(=O)O[C@H](CO)COP([O-])(=O)OCC[N+](C)(C)C	C24H50NO7P
174	cis-4-Decenoylcarnitine	HMDB0240585	NA	97413762	NA	CCCCC\C=C/CCC(=O)O[C@H](CC(O)=O)C[N+](C)(C)C	C17H31NO4
175	LysoPI(18:2(9Z,12Z)/0:0)	HMDB0240597	NA	NA	NA	NA	C27H49O12P
176	LysoPE(P-18:1(9Z)/0:0)	HMDB0240599	NA	NA	NA	NA	C23H46NO6P
177	LysoPS(18:1(9Z)/0:0)	HMDB0240603	NA	NA	NA	NA	C24H46NO9P
178	LysoPS(18:2(9Z,12Z)/0:0)	HMDB0240604	NA	NA	NA	NA	C24H44NO9P
179	SM(d18:1/15:0)	HMDB0240608	LMSP03010038	NA	NA	NA	C38H77N2O6P
180	(11Z,14Z)-Eicosadienoylcarnitine	HMDB0240747	LMFA07070011	NA	NA	NA	C27H49NO4
181	3-Hydroxylinoleoylcarnitine	HMDB0240768	LMFA07070042	NA	NA	NA	C25H45NO5
182	L-Palmitoylcarnitine	HMDB0240774	LMFA07070079	16902	NA	[H][C@](CC([O-])=O)(C[N+](C)(C)C)OC(=O)CCCCCCCCCCCCCCC	C23H45NO4
183	O-[(9Z)-17-Carboxyheptadec-9-enoyl]carnitine	HMDB0240778	LMFA07070086	NA	NA	NA	C25H45NO6
184	5-Methyldecanoylcarnitine	HMDB0240796	NA	NA	NA	NA	C18H35NO4
185	11-MethylHexadecanoylcarnitine	HMDB0240854	NA	NA	NA	NA	C24H47NO4
186	5-Methylheptadecanoylcarnitine	HMDB0240867	NA	NA	NA	NA	C25H49NO4
187	2-hydroxy-3-methylbutanedioylcarnitine	HMDB0241030	NA	NA	NA	NA	C12H21NO7
188	4-Methylpentanoylcarnitine	HMDB0241032	NA	NA	NA	NA	C13H25NO4
189	3,4-dimethylideneheptanedioylcarnitine	HMDB0241054	NA	NA	NA	NA	C16H25NO6
190	7-Hydroxydecanoylcarnitine	HMDB0241056	NA	NA	NA	NA	C17H33NO5
191	5-Hydroxydec-6-enedioylcarnitine	HMDB0241087	NA	NA	NA	NA	C17H29NO7
192	5-Hydroxydec-7-enedioylcarnitine	HMDB0241088	NA	NA	NA	NA	C17H29NO7
193	2-Hydroxyundec-3-enoylcarnitine	HMDB0241165	NA	NA	NA	NA	C18H33NO5
194	Undeca-2,4,6-trienoylcarnitine	HMDB0241198	NA	NA	NA	NA	C18H29NO4
195	Dodec-9-enedioylcarnitine	HMDB0241226	NA	NA	NA	NA	C19H33NO6
196	Tetradeca-7,9,11-trienoylcarnitine	HMDB0241394	NA	NA	NA	NA	C21H35NO4
197	(3E,5Z,11Z)-Pentadeca-3,5,11-trienedioylcarnitine	HMDB0241448	NA	NA	NA	NA	C22H35NO6
198	(5E,8E,11E)-Hexadeca-5,8,11-trienoylcarnitine	HMDB0241493	NA	NA	NA	NA	C23H39NO4
199	(9Z,11E,13Z)-Octadeca-9,11,13-trienoylcarnitine	HMDB0241550	NA	NA	NA	NA	C25H43NO4
200	(10E,12E,14E)-9-Hydroxy-16-oxooctadeca-10,12,14-trienoylcarnitine	HMDB0241555	NA	NA	NA	NA	C25H41NO6
201	9-HydroxyNonadecanoylcarnitine	HMDB0241560	NA	NA	NA	NA	C26H51NO5
202	(13Z)-3-Hydroxyicos-13-enoylcarnitine	HMDB0241573	NA	NA	NA	NA	C27H51NO5
203	(8Z,11Z)-3-Icosa-8,11-dienoylcarnitine	HMDB0241576	NA	NA	NA	NA	C27H49NO5
204	Icosa-8,11,14-trienoylcarnitine	HMDB0241578	NA	NA	NA	NA	C27H47NO4
205	(5Z,8Z,10E,12S,14Z)-12-Hydroperoxyicosa-5,8,10,14-tetraenoylcarnitine	HMDB0241589	NA	NA	NA	NA	C27H45NO6
206	(8Z,11Z)-Henicosa-8,11-dienoylcarnitine	HMDB0241597	NA	NA	NA	NA	C28H51NO4
207	Hepta-2,4-dienoylcarnitine	HMDB0241690	NA	NA	NA	NA	C14H23NO4
208	6-Hydroxyoct-2-enedioylcarnitine	HMDB0241712	NA	NA	NA	NA	C15H25NO7
209	Non-5-enedioylcarnitine	HMDB0241756	NA	NA	NA	NA	C16H27NO6
210	(2E,4E,7E)-Nona-2,4,7-trienoylcarnitine	HMDB0241778	NA	NA	NA	NA	C16H25NO4
211	3-[(2-Oxoacetyl)oxy]-4-(trimethylazaniumyl)butanoate	HMDB0241791	NA	NA	NA	NA	C9H15NO5
212	3-(3-Methyl-5-pentylfuran-2-yl)propanoylcarnitine	HMDB0241844	NA	NA	NA	NA	C20H33NO5
213	(4Z,7Z,10E,12E,16Z)-18-(3-Ethylcycloprop-1-en-1-yl)-14-hydroxyoctadeca-4,7,10,12,16-pentaenoylcarnitine	HMDB0241913	NA	NA	NA	NA	C30H45NO5
214	N-Palmitoyl Arginine	HMDB0241920	NA	NA	NA	NA	C21H34O6S
215	N-Palmitoyl Asparagine	HMDB0241921	NA	NA	NA	NA	C10H12O6S
216	N-Palmitoyl Glutamic acid	HMDB0241925	LMFA08020087	NA	NA	NA	C21H39NO5
217	N-Palmitoyl Tryptophan	HMDB0241934	LMFA08020095	NA	NA	NA	C27H42N2O3
218	N-Stearoyl Asparagine	HMDB0241938	NA	NA	NA	NA	C22H42N2O4
219	N-Linoleoyl Serine	HMDB0241984	NA	NA	NA	NA	C21H37NO4
220	N-Arachidonoyl Methionine	HMDB0242000	NA	NA	NA	NA	C25H41NO3S
221	N-Arachidonoyl Serine	HMDB0242003	NA	NA	NA	NA	C23H37NO4
222	N-Docosahexaenoyl Tyrosine	HMDB0242024	NA	NA	NA	NA	C31H41NO4
223	N-Lauroyl Serine	HMDB0242040	NA	NA	NA	NA	C15H29NO4
224	N-Myristoyl Aspartic acid	HMDB0242048	NA	NA	NA	NA	C18H33NO5
225	N-Eicosapentaenoyl Phenylalanine	HMDB0242077	NA	NA	NA	NA	C29H39NO3
226	N-Nervonoyl Serine	HMDB0242099	NA	NA	NA	NA	C27H51NO4
227	Cholylisoleucine	HMDB0242373	NA	NA	NA	NA	C30H51NO6
228	Chenodeoxycholylaspartic acid	HMDB0242402	NA	NA	NA	NA	C28H45NO7
229	Chenodeoxycholylglutamic acid	HMDB0242405	NA	NA	NA	NA	C29H47NO7
230	Chenodeoxycholylproline	HMDB0242406	NA	NA	NA	NA	C29H47NO5
231	PC(6:2(3E,5E)/14:2(11E,13E))	HMDB0256166	LMGP01011236	NA	NA	NA	C28H48NO8P
232	PE(18:0/20:5(7Z,9Z,11E,13E,17Z)-3OH(5,6,15))	HMDB0261160	NA	NA	NA	NA	C43H76NO11P
233	PA(10:0/18:2(10E,12Z)+=O(9))	HMDB0262693	NA	NA	NA	NA	C31H55O9P
234	PA(18:0/PGJ2)	HMDB0263609	NA	NA	NA	NA	C41H71O10P
235	PA(18:2(9Z,11Z)/LTE4)	HMDB0263923	NA	NA	NA	NA	C44H74NO11PS
236	PA(18:3(6Z,9Z,12Z)/LTE4)	HMDB0264131	NA	NA	NA	NA	C44H72NO11PS
237	PA(19:2(10Z,13Z)/22:6(5Z,8E,10Z,13Z,15E,19Z)-2OH(7S, 17S))	HMDB0264580	NA	NA	NA	NA	C44H71O10P
238	PA(22:2(13Z,16Z)/LTE4)	HMDB0265792	NA	NA	NA	NA	C48H82NO11PS
239	PA(LTE4/22:2(13Z,16Z))	HMDB0265793	NA	NA	NA	NA	C48H82NO11PS
240	PA(22:5(4Z,7Z,10Z,13Z,16Z)/LTE4)	HMDB0265999	NA	NA	NA	NA	C48H76NO11PS
241	PA(2:0/LTE4)	HMDB0266519	NA	NA	NA	NA	C28H46NO11PS
242	PA(a-25:0/PGE2)	HMDB0267235	NA	NA	NA	NA	C48H87O11P
243	PG(16:0/LTE4)	HMDB0268589	NA	NA	NA	NA	C45H80NO13PS
244	PG(a-25:0/20:3(5Z,8Z,11Z)-O(14R,15S))	HMDB0270941	NA	NA	NA	NA	C51H93O11P
245	PG(a-25:0/22:6(5Z,7Z,10Z,13Z,16Z,19Z)-OH(4))	HMDB0271021	NA	NA	NA	NA	C53H93O11P
246	PG(i-22:0/PGJ2)	HMDB0272119	NA	NA	NA	NA	C48H85O12P
247	PGP(18:2(9Z,11Z)/6 keto-PGF1alpha)	HMDB0272839	NA	NA	NA	NA	C44H78O17P2
248	PGP(a-13:0/18:2(10E,12Z)+=O(9))	HMDB0274316	NA	NA	NA	NA	C37H68O14P2
249	PGP(a-15:0/18:1(12Z)-2OH(9,10))	HMDB0274423	NA	NA	NA	NA	C39H76O15P2
250	PS(14:0/20:4(6E,8Z,11Z,14Z)+=O(5))	HMDB0280845	NA	NA	NA	NA	C40H68NO11P
251	PS(18:3(6Z,9Z,12Z)/20:5(7Z,9Z,11E,13E,17Z)-3OH(5,6,15))	HMDB0281804	NA	NA	NA	NA	C44H70NO13P
252	PS(22:2(13Z,16Z)/22:6(5Z,8E,10Z,13Z,15E,19Z)-2OH(7S, 17S))	HMDB0283152	NA	NA	NA	NA	C50H82NO12P
253	PS(22:6(4Z,7Z,10Z,13Z,16Z,19Z)/22:6(5Z,8E,10Z,13Z,15E,19Z)-2OH(7S, 17S))	HMDB0283568	NA	NA	NA	NA	C50H74NO12P
254	PE(22:2(13Z,16Z)/LTE4)	HMDB0283956	NA	NA	NA	NA	C50H87N2O11PS
255	PE(24:0/PGF1alpha)	HMDB0284538	NA	NA	NA	NA	C49H94NO11P
256	PC(18:1(11Z)/22:6(5Z,7Z,10Z,13Z,16Z,19Z)-OH(4))	HMDB0286387	NA	NA	NA	NA	C48H82NO9P
257	PC(22:2(13Z,16Z)/LTE4)	HMDB0288005	NA	NA	NA	NA	C53H93N2O11PS
258	PC(2:0/PGF2alpha)	HMDB0288832	NA	NA	NA	NA	C30H54NO11P
259	PC(2:0/20:4(6Z,8E,10E,14Z)-2OH(5S,12R))	HMDB0288838	NA	NA	NA	NA	C30H52NO10P
260	PC(2:0/5-iso PGF2VI)	HMDB0288846	NA	NA	NA	NA	C28H50NO11P
261	PC(2:0/18:1(12Z)-2OH(9,10))	HMDB0288856	NA	NA	NA	NA	C28H54NO10P
262	PC(2:0/22:6(5Z,8E,10Z,13Z,15E,19Z)-2OH(7S, 17S))	HMDB0288870	NA	NA	NA	NA	C32H52NO10P
263	PC(2:0/20:5(7Z,9Z,11E,13E,17Z)-3OH(5,6,15))	HMDB0288872	NA	NA	NA	NA	C30H50NO11P
264	Cer(d16:1/22:6(5Z,7Z,10Z,13Z,16Z,19Z)-OH(4))	HMDB0289875	NA	NA	NA	NA	C38H63NO4
265	Cer(d17:1/5-iso PGF2VI)	HMDB0289911	NA	NA	NA	NA	C35H63NO6
266	Cer(d17:1/22:6(5Z,7Z,10Z,13Z,16Z,19Z)-OH(4))	HMDB0289927	NA	NA	NA	NA	C39H65NO4
267	DG(8:0/PGJ2/0:0)	HMDB0297127	NA	NA	NA	NA	C31H50O7

## Sheet: Supplementary Table 3
Supplementary Table 3: Differential metabolites information for ABX_AKK_CR group.
NO.	Description	HMDB ID	LM ID	PubChem	KEGG ID	SMILES	Formula
1	Adenosine	HMDB0000050	NA	60961	C00212	NC1=C2N=CN([C@@H]3O[C@H](CO)[C@@H](O)[C@H]3O)C2=NC=N1	C10H13N5O4
2	Hypoxanthine	HMDB0000157	NA	790	C00262	OC1=NC=NC2=C1NC=N2	C5H4N4O
3	Inosine	HMDB0000195	NA	6021	C00294	OC[C@H]1O[C@H]([C@H](O)[C@@H]1O)N1C=NC2=C(O)N=CN=C12	C10H12N4O5
4	Palmitic acid	HMDB0000220	LMFA01010001	985	C00249	CCCCCCCCCCCCCCCC(O)=O	C16H32O2
5	Palmitoylcarnitine	HMDB0000222	LMFA07070004	11953816	C02990	CCCCCCCCCCCCCCCC(=O)O[C@H](CC(O)=O)C[N+](C)(C)C	C23H45NO4
6	2-Methylbutyroylcarnitine	HMDB0000378	LMFA07070034	6426901	NA	CCC(C)C(=O)OC(CC([O-])=O)C[N+](C)(C)C	C12H23NO4
7	Aminoadipic acid	HMDB0000510	LMFA01170098	92136	C00956	N[C@@H](CCCC(O)=O)C(O)=O	C6H11NO4
8	N-Acetyl-L-phenylalanine	HMDB0000512	NA	74839	C03519	CC(=O)N[C@@H](CC1=CC=CC=C1)C(O)=O	C11H13NO3
9	Dodecanedioic acid	HMDB0000623	LMFA01170009	12736	C02678	OC(=O)CCCCCCCCCCC(O)=O	C12H22O4
10	Decanoylcarnitine	HMDB0000651	LMFA07070059	11953821	C03299	CCCCCCCCCC(=O)O[C@H](CC([O-])=O)C[N+](C)(C)C	C17H33NO4
11	Thapsic acid	HMDB0000672	LMFA01170022	10459	C19615	OC(=O)CCCCCCCCCCCCCCC(O)=O	C16H30O4
12	Linoleic acid	HMDB0000673	LMFA01030120	5280450	C01595	CCCCC\C=C/C\C=C/CCCCCCCC(O)=O	C18H32O2
13	Isovalerylcarnitine	HMDB0000688	LMFA07070076	6426851	NA	CC(C)CC(=O)OC(CC([O-])=O)C[N+](C)(C)C	C12H23NO4
14	Pentadecylic acid	HMDB0000826	LMFA01010015	13849	C16537	CCCCCCCCCCCCCCC(O)=O	C15H30O2
15	N-Acetyl-L-tyrosine	HMDB0000866	NA	68310	C01657	CC(=O)N[C@@H](CC1=CC=C(O)C=C1)C(O)=O	C11H13NO4
16	Leukotriene B4	HMDB0001085	NA	5280492	C02165	CCCCC\C=C/C[C@@H](O)\C=C\C=C\C=C/[C@@H](O)CCCC(O)=O	C20H32O4
17	Prostaglandin F2a	HMDB0001139	NA	5283078	C00639	CCCCC[C@H](O)\C=C\[C@H]1[C@H](O)C[C@H](O)[C@@H]1C\C=C\CCCC(O)=O	C20H34O5
18	Leukotriene A4	HMDB0001337	NA	5280383	C00909	CCCCC\C=C/C\C=C/C=C/C=C/[C@@H]1O[C@H]1CCCC(O)=O	C20H30O3
19	Purine	HMDB0001366	NA	1044	C15587	N1C=NC2=C1C=NC=N2	C5H4N4
20	alpha-Linolenic acid	HMDB0001388	LMFA01030152	5280934	C06427	CC\C=C/C\C=C/C\C=C/CCCCCCCC(O)=O	C18H30O2
21	6-amino-hexanoic acid	HMDB0001901	LMFA01100035	564	C02378	NCCCCCC(O)=O	C6H13NO2
22	Eicosapentaenoic acid	HMDB0001999	NA	446284	C06428	CC\C=C/C\C=C/C\C=C/C\C=C/C\C=C/CCCC(O)=O	C20H30O2
23	EPA	HMDB0001999	LMFA01030759	446284	C06428	CC\C=C/C\C=C/C\C=C/C\C=C/C\C=C/CCCC(O)=O	C20H30O2
24	Sabinic acid	HMDB0002059	LMFA01050039	79034	C08317	OCCCCCCCCCCCC(O)=O	C12H24O3
25	Docosahexaenoic acid	HMDB0002183	NA	445580	C06429	CC\C=C/C\C=C/C\C=C/C\C=C/C\C=C/C\C=C/CCC(O)=O	C22H32O2
26	Dodecanoylcarnitine	HMDB0002250	LMFA07070062	168381	NA	CCCCCCCCCCCC(=O)O[C@H](CC(O)=O)C[N+](C)(C)C	C19H37NO4
27	stearyl alcohol	HMDB0002350	LMFA05000085	8221	D01924	CCCCCCCCCCCCCCCCCCO	C18H38O
28	Prostaglandin J2	HMDB0002710	NA	5280884	C05957	CCCCC[C@H](O)\C=C\[C@@H]1[C@@H](C\C=C/CCCC(O)=O)C=CC1=O	C20H30O4
29	LysoPC(18:1(9Z)/0:0)	HMDB0002815	NA	16081932	C04230	CCCCCCCC\C=C/CCCCCCCC(=O)OC[C@@H](O)COP([O-])(=O)OCC[N+](C)(C)C	C26H52NO7P
30	gamma-Linolenic acid	HMDB0003073	LMFA01030141	5280933	C06426	CCCCC\C=C/C\C=C/C\C=C/CCCCC(O)=O	C18H30O2
31	Palmitoleic acid	HMDB0003229	NA	445638	C08362	CCCCCC\C=C/CCCCCCCC(O)=O	C16H30O2
32	Palmitolinoleic acid	HMDB0003229	LMFA01030275	445638	C08362	CCCCCC\C=C/CCCCCCCC(O)=O	C16H28O2
33	Ganglioside GA2 (d18:1/12:0)	HMDB0004888	NA	22833614	C06135	CCCCCCCCCCCCC\C=C\[C@@H](O)[C@H](CO[C@@H]1O[C@H](CO)[C@@H](O[C@@H]2O[C@H](CO)[C@H](O[C@@H]3O[C@H](CO)[C@H](O)[C@H](O)[C@H]3NC(C)=O)[C@H](O)[C@H]2O)[C@H](O)C1O)NC(=O)CCCCCCCCCCC	C50H92N2O18
34	15(S)-Hydroxyeicosatrienoic acid	HMDB0005045	NA	5283145	C00861	CCCCC[C@H](O)\C=C\C=C/C\C=C/CCCCCCC(O)=O	C20H34O3
35	10-Nitrolinoleic acid	HMDB0005049	LMFA01120001	5282259	C13800	CCCCC\C=C/C\C(=C/CCCCCCCC(O)=O)[N+]([O-])=O	C18H31NO4
36	15-Deoxy-d-12,14-PGJ2	HMDB0005079	NA	5311211	C14717	CCCCC\C=C\C=C1/[C@@H](C\C=C/CCCC(O)=O)C=CC1=O	C20H28O3
37	N-Acetylglutamine	HMDB0006029	NA	182230	NA	CC(=O)N[C@@H](CCC(N)=O)C(O)=O	C7H12N2O4
38	Docosapentaenoic acid (22n-3)	HMDB0006528	NA	5497182	C16513	CC\C=C/C\C=C/C\C=C/C\C=C/C\C=C/CCCCCC(O)=O	C22H34O2
39	CPA(18:2(9Z,12Z)/0:0)	HMDB0007007	NA	53477947	NA	CCCCC\C=C/C\C=C/CCCCCCCC(=O)OCC1COP(O)(=O)O1	C21H37O6P
40	PC(15:0/0:0)	HMDB0010375	LMGP01050016	24779458	C04230	CC\C=C/C\C=C/C\C=C/C\C=C/C\C=C/CCCCCC(=O)O[C@H]1CC[C@]2(C)C3CC[C@]4(C)C(CCC4C3CC=C2C1)[C@H](C)CCCC(C)C	C23H48NO7P
41	LysoPC(15:0/0:0)	HMDB0010381	NA	24779458	C04230	[H][C@@](O)(COC(=O)CCCCCCCCCCCCCC)COP([O-])(=O)OCC[N+](C)(C)C	C23H48NO7P
42	LysoPC(16:0/0:0)	HMDB0010382	NA	460602	C04230	CCCCCCCCCCCCCCCC(=O)OC[C@@H](O)COP([O-])(=O)OCC[N+](C)(C)C	C24H50NO7P
43	LysoPC(16:1(9Z)/0:0)	HMDB0010383	NA	24779461	C04230	CCCCCC\C=C/CCCCCCCC(=O)OC[C@@H](O)COP([O-])(=O)OCC[N+](C)(C)C	C24H48NO7P
44	LysoPC(18:0/0:0)	HMDB0010384	NA	497299	C04230	CCCCCCCCCCCCCCCCCC(=O)OC[C@@H](O)COP([O-])(=O)OCC[N+](C)(C)C	C26H54NO7P
45	LysoPC(18:2(9Z,12Z)/0:0)	HMDB0010386	NA	11005824	C04230	CCCCC\C=C/C\C=C/CCCCCCCC(=O)OC[C@@H](O)COP([O-])(=O)OCC[N+](C)(C)C	C26H50NO7P
46	LysoPC(18:3(6Z,9Z,12Z)/0:0)	HMDB0010387	NA	52924045	C04230	CCCCC\C=C/C\C=C/C\C=C/CCCCC(=O)OC[C@](O)([H])COP([O-])(=O)OCC[N+](C)(C)C	C26H48NO7P
47	LysoPC(20:2(11Z,14Z)/0:0)	HMDB0010392	NA	52924053	C04230	CCCCC\C=C/C\C=C/CCCCCCCCCC(=O)OC[C@](O)([H])COP([O-])(=O)OCC[N+](C)(C)C	C28H54NO7P
48	LysoPC(20:5(5Z,8Z,11Z,14Z,17Z)/0:0)	HMDB0010397	NA	11757087	C04230	CC\C=C/C\C=C/C\C=C/C\C=C/C\C=C/CCCC(=O)OC[C@](O)([H])COP([O-])(=O)OCC[N+](C)(C)C	C28H48NO7P
49	LysoPC(22:5(4Z,7Z,10Z,13Z,16Z)/0:0)	HMDB0010402	NA	53480473	C04230	CCCCC\C=C/C\C=C/C\C=C/C\C=C/C\C=C/CCC(=O)OC[C@](O)([H])COP([O-])(=O)OCC[N+](C)(C)C	C30H52NO7P
50	LysoPC(22:6(4Z,7Z,10Z,13Z,16Z,19Z)/0:0)	HMDB0010404	NA	10415542	C04230	[H][C@@](O)(COC(=O)CC\C=C/C\C=C/C\C=C/C\C=C/C\C=C/C\C=C/CC)COP([O-])(=O)OCC[N+](C)(C)C	C30H50NO7P
51	Crotonic acid	HMDB0010720	LMFA01030195	637090	C01771	C\C=C\C(O)=O	C4H6O2
52	but-2-enoic acid	HMDB0010720	LMFA01030925	637090	C01771	C\C=C\C(O)=O	C4H6O2
53	LysoPE(0:0/16:0)	HMDB0011473	NA	53480922	NA	[H][C@@](CO)(COP(O)(=O)OCCN)OC(=O)CCCCCCCCCCCCCCC	C21H44NO7P
54	LysoPE(0:0/18:1(11Z))	HMDB0011475	NA	53480924	NA	[H][C@@](CO)(COP(O)(=O)OCCN)OC(=O)CCCCCCCCC\C=C/CCCCCC	C23H46NO7P
55	LysoPE(0:0/20:0)	HMDB0011481	NA	53480930	NA	[H][C@@](CO)(COP(O)(=O)OCCN)OC(=O)CCCCCCCCCCCCCCCCCCC	C25H52NO7P
56	LysoPE(0:0/20:1(11Z))	HMDB0011482	NA	53480931	NA	[H][C@@](CO)(COP(O)(=O)OCCN)OC(=O)CCCCCCCCC\C=C/CCCCCCCC	C25H50NO7P
57	LysoPE(0:0/20:2(11Z,14Z))	HMDB0011483	NA	53480932	NA	[H][C@@](CO)(COP(O)(=O)OCCN)OC(=O)CCCCCCCCC\C=C/C\C=C/CCCCC	C25H48NO7P
58	LysoPE(0:0/20:3(11Z,14Z,17Z))	HMDB0011484	NA	53480933	NA	[H][C@@](CO)(COP(O)(=O)OCCN)OC(=O)CCCCCCCCC\C=C/C\C=C/C\C=C/CC	C25H46NO7P
59	LysoPE(0:0/20:4(5Z,8Z,11Z,14Z))	HMDB0011487	NA	53480936	NA	[H][C@@](CO)(COP(O)(=O)OCCN)OC(=O)CCC\C=C/C\C=C/C\C=C/C\C=C/CCCCC	C25H44NO7P
60	LysoPE(0:0/20:5(5Z,8Z,11Z,14Z,17Z))	HMDB0011489	NA	53480938	NA	[H][C@@](CO)(COP(O)(=O)OCCN)OC(=O)CCC\C=C/C\C=C/C\C=C/C\C=C/C\C=C/CC	C25H42NO7P
61	LysoPE(0:0/22:0)	HMDB0011490	NA	53480939	NA	[H][C@@](CO)(COP(O)(=O)OCCN)OC(=O)CCCCCCCCCCCCCCCCCCCCC	C27H56NO7P
62	LysoPE(0:0/22:6(4Z,7Z,10Z,13Z,16Z,19Z))	HMDB0011496	NA	53480945	NA	[H][C@@](CO)(COP(O)(=O)OCCN)OC(=O)CC\C=C/C\C=C/C\C=C/C\C=C/C\C=C/C\C=C/CC	C27H44NO7P
63	LysoPE(0:0/24:6(6Z,9Z,12Z,15Z,18Z,21Z))	HMDB0011499	NA	53480948	NA	[H][C@@](CO)(COP(O)(=O)OCCN)OC(=O)CCCC\C=C/C\C=C/C\C=C/C\C=C/C\C=C/C\C=C/CC	C29H48NO7P
64	LysoPE(20:2(11Z,14Z)/0:0)	HMDB0011513	NA	52925140	NA	[H][C@@](O)(COC(=O)CCCCCCCCC\C=C/C\C=C/CCCCC)COP(O)(=O)OCCN	C25H48NO7P
65	LysoPE(20:5(5Z,8Z,11Z,14Z,17Z)/0:0)	HMDB0011519	NA	52925146	NA	[H][C@@](O)(COC(=O)CCC\C=C/C\C=C/C\C=C/C\C=C/C\C=C/CC)COP(O)(=O)OCCN	C25H42NO7P
66	LysoPE(22:6(4Z,7Z,10Z,13Z,16Z,19Z)/0:0)	HMDB0011526	NA	52925132	NA	[H][C@@](O)(COC(=O)CC\C=C/C\C=C/C\C=C/C\C=C/C\C=C/C\C=C/CC)COP(O)(=O)OCCN	C27H44NO7P
67	LysoPC(17:0/0:0)	HMDB0012108	NA	24779463	C04230	CCCCCCCCCCCCCCCCC(=O)OC[C@@H](O)COP([O-])(=O)OCC[N+](C)(C)C	C25H52NO7P
68	Valerylcarnitine	HMDB0013128	LMFA07070111	16226475	NA	CCCCC(=O)O[C@H](CC(O)=O)C[N+](C)(C)C	C12H23NO4
69	12-Hydroxy-12-octadecanoylcarnitine	HMDB0013154	LMFA07070028	53481699	NA	CCCCCCC(O)CCCCCCCCCCC(=O)OC(CC([O-])=O)C[N+](C)(C)C	C25H49NO5
70	3-Hydroxy-5,8-tetradecadienoylcarnitine	HMDB0013332	NA	53481683	NA	CCCCC\C=C/C\C=C/C[C@@H](O)CC(=O)O[C@H](CC([O-])=O)C[N+](C)(C)C	C21H37NO5
71	9,12-Hexadecadienoylcarnitine	HMDB0013334	NA	53481687	NA	CCC\C=C/C\C=C/CCCCCCCC(=O)O[C@H](CC(O)=O)C[N+](C)(C)C	C23H41NO4
72	3-Hydroxyhexadecanoylcarnitine	HMDB0013336	NA	126456228	NA	CCCCCCCCCCCCCC(O)CC(=O)O[C@H](CC([O-])=O)C[N+](C)(C)C	C23H45NO5
73	pentan-2-one	HMDB0034235	LMFA12000003	7895	C01949	CCCC(C)=O	C5H10O
74	cis-Jasmone	HMDB0035601	LMFA02020009	1549018	C08490	CC\C=C/CC1=C(C)CCC1=O	C11H16O
75	LysoPC(0:0/18:2(9Z,12Z))	HMDB0061700	NA	NA	NA	NA	C26H50NO7P
76	N-Stearoyl tyrosine	HMDB0062343	LMFA08020100	NA	NA	NA	C27H45NO4
77	LysoPA(22:6(4Z,7Z,10Z,13Z,16Z,19Z)/0:0)	HMDB0114755	NA	NA	NA	NA	C25H39O7P
78	PA(8:0/16:0)	HMDB0115487	NA	NA	NA	NA	C27H53O8P
79	LysoPE(P-18:1(9Z)/0:0)	HMDB0240599	NA	NA	NA	NA	C23H46NO6P
80	3-Hydroxylinoleoylcarnitine	HMDB0240768	LMFA07070042	NA	NA	NA	C25H45NO5
81	3,4-dimethylideneheptanedioylcarnitine	HMDB0241054	NA	NA	NA	NA	C16H25NO6
82	N-Palmitoyl Glutamic acid	HMDB0241925	LMFA08020087	NA	NA	NA	C21H39NO5
83	N-Linoleoyl Serine	HMDB0241984	NA	NA	NA	NA	C21H37NO4
84	N-Arachidonoyl Serine	HMDB0242003	NA	NA	NA	NA	C23H37NO4
85	N-Lauroyl Serine	HMDB0242040	NA	NA	NA	NA	C15H29NO4
86	17-methyl-6Z-octadecenoic acid	NA	LMFA01020001	5282256	C13787	CC(C)CCCCCCCCC/C=C\CCCCC(=O)O	C19H36O2
87	Sorbic acid	NA	LMFA01030100	NA	NA	NA	C6H8O2
88	2-carboxy-cis,cis-muconic acid	NA	LMFA01030966	5280617	C03666	O=C(O)/C=C\C=C(C(=O)O)C(=O)O	C7H6O6
89	6-hydroxy-3,7-dimethyloctanoic acid	NA	LMFA01050370	23422948	C18067	CC(CCC(O)C(C)C)CC(=O)O	C10H20O3
90	threo-9,10-Dihydroxystearic acid	NA	LMFA01050527	12235228	C08314	CCCCCCCC(O)(O)CCCCCCCC(=O)O	C18H36O4
91	Tiglyl tiglate	NA	LMFA07011026	5281188	C08546	C/C=C(\C)COC(=O)/C(C)=C/C	C10H16O2
92	Cerulenin	NA	LMFA08010013	NA	NA	NA	C12H17NO3
